# Supplementary material for: Hsp90‐mediated regulation of DYRK3 couples stress granule disassembly and growth via mTORC1 signaling
Source: EMBO Rep. 2021 Mar 19;22(5):e51740. doi: 10.15252/embr.202051740 (PMC8097338; doi:10.15252/embr.202051740)
Supplement: Supplementary file 2 — Movie EV1 [file EMBR-22-e51740-s010.zip › Movie EV1.txt]

Movie EV1. Inhibition of Hsp70, but not of lysosomal hydrolases, delays stress granule disassembly in HeLa-Kyoto cells. Related to Figure 1.
A time-lapse movie of G3BP2-GFP expressing HeLa-Kyoto cells during the recovery in absence (CTL) or presence of the lysosome inhibitor NH4Cl (20 mM) or the Hsp70 inhibitor VER-155008 (VER, 40 μM) after treatment with sodium arsenite (50 μM) for 45 min. Pictures were taken every 10 min for up to 240 min.
