# Supplementary material for: Hsp90‐mediated regulation of DYRK3 couples stress granule disassembly and growth via mTORC1 signaling
Source: EMBO Rep. 2021 Mar 19;22(5):e51740. doi: 10.15252/embr.202051740 (PMC8097338; doi:10.15252/embr.202051740)
Supplement: Supplementary file 4 — Movie EV3 [file EMBR-22-e51740-s004.zip › Movie EV3.txt]

Movie EV3. Inhibition of lysosomal hydrolases does not delay stress granule disassembly in HEK293 cells. Related to Figure 1.
A time-lapse movie of PABPC1-Dendra2 expressing HEK293T cells during the recovery in absence (CTL) or presence of the lysosome inhibitor NH4Cl (20 mM) after treatment with sodium arsenite (50 μM) for 45 min. Pictures were taken every 10 min for up to 240 min.
