# Supplementary material for: Hsp90‐mediated regulation of DYRK3 couples stress granule disassembly and growth via mTORC1 signaling
Source: EMBO Rep. 2021 Mar 19;22(5):e51740. doi: 10.15252/embr.202051740 (PMC8097338; doi:10.15252/embr.202051740)
Supplement: Supplementary file 5 — Movie EV4 [file EMBR-22-e51740-s006.zip › Movie EV4.txt]

Movie EV4. Inhibition of Hsp70 and Hsp90 delays stress granule disassembly in HEK293 cells. Related to Figure 1.
A time-lapse movie of PABPC1-Dendra2 expressing HEK293T cells during the recovery in absence (CTL) or presence of the Hsp70 inhibitor VER-155008 (VER, 40 μM) or the Hsp90 inhibitors GA (5 μM) or 17-AAG (5 μM) after treatment with sodium arsenite (50 μM) for 45 min. Pictures were taken every 10 min for up to 240 min.
