# Supplementary material for: Hsp90‐mediated regulation of DYRK3 couples stress granule disassembly and growth via mTORC1 signaling
Source: EMBO Rep. 2021 Mar 19;22(5):e51740. doi: 10.15252/embr.202051740 (PMC8097338; doi:10.15252/embr.202051740)
Supplement: Supplementary file 6 — Movie EV5 [file EMBR-22-e51740-s003.zip › Movie EV5.txt]

Movie EV5. Hsp90 α and β depletion delays stress granule disassembly. Related to Figure 1.
A time-lapse movie of Hsp90 (α and β) proficient and deficient mCherry-G3BP1 expressing HeLa-Kyoto cells during the recovery after treatment with sodium arsenite (50 μM) for 45 min. Pictures were taken every 10 min for up to 240 min.
