# Supplementary material for: Hsp90‐mediated regulation of DYRK3 couples stress granule disassembly and growth via mTORC1 signaling
Source: EMBO Rep. 2021 Mar 19;22(5):e51740. doi: 10.15252/embr.202051740 (PMC8097338; doi:10.15252/embr.202051740)
Supplement: Supplementary file 7 — Movie EV6 [file EMBR-22-e51740-s011.zip › Movie EV6.txt]

Movie EV6. Hsp90 inhibition does not abrogate kissing events between stress granules and P-bodies. Related to Figure 1.
A time-lapse movie of HeLa-Kyoto cells expressing G3BP2-GFP and mRFP-DCP1A during the recovery in absence (CTL) or presence of the Hsp70 inhibitor VER-155008 (VER, 40 μM) or the Hsp90 inhibitors GA (5 μM) or 17-AAG (5 μM) after treatment with sodium arsenite (50 μM) for 45 min. Pictures were taken every 10 min for up to 240 min.
