# Supplementary material for: Hsp90‐mediated regulation of DYRK3 couples stress granule disassembly and growth via mTORC1 signaling
Source: EMBO Rep. 2021 Mar 19;22(5):e51740. doi: 10.15252/embr.202051740 (PMC8097338; doi:10.15252/embr.202051740)
Supplement: Supplementary file 8 — Movie EV7 [file EMBR-22-e51740-s007.zip › Movie EV7.txt]

Movie EV7. GFP-DYRK3-dN aggregates upon Hsp90 inhibition. Related to Figure 3.
A time-lapse movie of HeLa-Kyoto cells transiently expressing GFP-DYRK3-dN and left untreated or exposed to GA (5 μM). Imaging started 150 min after treatment. Pictures were taken every 10 min for up to 480 min.
