# Supplementary material for: Hsp90‐mediated regulation of DYRK3 couples stress granule disassembly and growth via mTORC1 signaling
Source: EMBO Rep. 2021 Mar 19;22(5):e51740. doi: 10.15252/embr.202051740 (PMC8097338; doi:10.15252/embr.202051740)
Supplement: Supplementary file 9 — Movie EV8 [file EMBR-22-e51740-s008.zip › Movie EV8.txt]

Movie EV8. Akt inhibition does not induce stress granule formation. Related to Figure EV5.
A time-lapse movie of mCherry-G3BP1 expressing HeLa-Kyoto cells left untreated (CTL) or exposed to the Akt inhibitors Wortmannin (200 nM) or LY294002 (50 µM) for 4 hrs. Pictures were taken every 10 min for up to 240 min.
