# Supplementary material for: Hsp90‐mediated regulation of DYRK3 couples stress granule disassembly and growth via mTORC1 signaling
Source: EMBO Rep. 2021 Mar 19;22(5):e51740. doi: 10.15252/embr.202051740 (PMC8097338; doi:10.15252/embr.202051740)
Supplement: Supplementary file 10 — Movie EV9 [file EMBR-22-e51740-s009.zip]

Archive with 2 entries (2 files):
- Movie EV9.avi
- Movie EV9.txt
