# Supplementary material for: Hsp90‐mediated regulation of DYRK3 couples stress granule disassembly and growth via mTORC1 signaling
Source: EMBO Rep. 2021 Mar 19;22(5):e51740. doi: 10.15252/embr.202051740 (PMC8097338; doi:10.15252/embr.202051740)
Supplement: Supplementary file 10 — Movie EV9 [file EMBR-22-e51740-s009.zip › Movie EV9.txt]

Movie EV9. Akt inhibition does not delay stress granule disassembly. Related to Figure EV5.
A time-lapse movie of mCherry-G3BP1 expressing HeLa-Kyoto cells during the recovery in absence (CTL) or presence of the Akt inhibitors Wortmannin (200 nM) or LY294002 (50 µM) after treatment with sodium arsenite (50 μM) for 45 min. Pictures were taken every 10 min for up to 240 min.
