# Supplementary material for: Hsp90‐mediated regulation of DYRK3 couples stress granule disassembly and growth via mTORC1 signaling
Source: EMBO Rep. 2021 Mar 19;22(5):e51740. doi: 10.15252/embr.202051740 (PMC8097338; doi:10.15252/embr.202051740)
Supplement: Supplementary file 11 — Movie EV10 [file EMBR-22-e51740-s001.zip › Movie EV10.txt]

Movie EV10. SGs containing G156-FUS are vulnerable to Hsp90 inhibition. Related to figure 6.
A time-lapse movie of HeLa-Kyoto cells expressing GFP-FUS WT and G156E during the recovery in absence (CTL) or presence of the Hsp90 inhibitor GA (5 μM) after treatment with sodium arsenite (50 μM) for 45 min. Pictures were taken every 10 min for up to 240 min.
